# Supplementary material for: Spatio-temporal patterns of multi-trophic biodiversity and food-web characteristics uncovered across a river catchment using environmental DNA
Source: Commun Biol. 2022 Mar 23;5:259. doi: 10.1038/s42003-022-03216-z (PMC8943070; doi:10.1038/s42003-022-03216-z)
Supplement: Supplementary file 3 — Supplementary Data File 1: Food web classification [file 42003_2022_3216_MOESM3_ESM.xlsx]

## Sheet: Sheet1
Genus	Library	FFG	General descriptor	Supplementary Reference
Acanthocyclops	COI	Zooplankton	Zooplankton	Expert knowledge
Acetobacteroides	16S	Heterotroph bac	Bacteria	1
Acholeplasma	16S	Heterotroph bac	Bacteria	1
Achromobacter	16S	Heterotroph bac	Bacteria	1
Acidibacter	16S	Heterotroph bac	Bacteria	1
Acidiphilium	16S	Heterotroph bac	Bacteria	1
Acidovorax	16S	Heterotroph bac	Bacteria	1
Acinetobacter	16S	Heterotroph bac	Bacteria	1
Actinoplanes	16S	Heterotroph bac	Bacteria	1
Aeromonas	16S	Heterotroph bac	Bacteria	1
Aetherobacter	16S	Heterotroph bac	Bacteria	1
AKYG587	16S	Heterotroph bac	Bacteria	1
Algoriphagus	16S	Heterotroph bac	Bacteria	1
Alistipes	16S	Heterotroph bac	Bacteria	1
Alkanindiges	16S	Heterotroph bac	Bacteria	1
Alloprevotella	16S	Heterotroph bac	Bacteria	1
Altererythrobacter	16S	Heterotroph bac	Bacteria	1
Amphinemura	COI	Grazer scraper	Invertebrate	2
Anaerocella	16S	Heterotroph bac	Bacteria	1
Anopheles	COI	Grazer scraper	Diptera	3
Antocha	COI	Collector Filterer	Diptera	Expert knowledge
Aquabacterium	16S	Heterotroph bac	Bacteria	1
Aquaspirillum	16S	Heterotroph bac	Bacteria	1
Aquicella	16S	Heterotroph bac	Bacteria	1
Aquimonas	16S	Heterotroph bac	Bacteria	1
Arcicella	16S	Heterotroph bac	Bacteria	1
Arcobacter	16S	Heterotroph bac	Bacteria	1
Arenimonas	16S	Heterotroph bac	Bacteria	1
Armatimonas	16S	Heterotroph bac	Bacteria	1
Asaia	16S	Heterotroph bac	Bacteria	1
Asellus	COI	Collector Filterer	Invertebrate	4
Asticcacaulis	16S	Heterotroph bac	Bacteria	1
Azospirillum	16S	Heterotroph bac	Bacteria	1
Bacillus	16S	Heterotroph bac	Bacteria	1
Bacteriovorax	16S	Heterotroph bac	Bacteria	1
Bacteroides	16S	Heterotroph bac	Bacteria	1
Baetis	COI	Grazer scraper	Invertebrate	5
Barbatula	COI	Invert eating fish	Fish	6
Barbus	12S	Invert eating fish	Fish	6
Bauldia	16S	Heterotroph bac	Bacteria	1
Bdellovibrio	16S	Heterotroph bac	Bacteria	1
Beggiatoa	16S	Heterotroph bac	Bacteria	1
Bifidobacterium	16S	Heterotroph bac	Bacteria	1
Blastocatella	16S	Heterotroph bac	Bacteria	1
Blautia	16S	Heterotroph bac	Bacteria	1
Bosea	16S	Heterotroph bac	Bacteria	1
Brevundimonas	16S	Heterotroph bac	Bacteria	1
Bryobacter	16S	Heterotroph bac	Bacteria	1
BSV13	16S	Heterotroph bac	Bacteria	1
Caenis	COI	Collector Filterer	Invertebrate	7
Capnioneura	COI	Shredder	Invertebrate	8
Carassius	COI	Omnivorous fish	Fish	6
Catenibacterium	16S	Heterotroph bac	Bacteria	1
Caulobacter	16S	Heterotroph bac	Bacteria	1
Cellvibrio	16S	Heterotroph bac	Bacteria	1
Chaetogaster	COI	small preds	Invertebrate	9
Chaetonotus	COI	Zooplankton	Gastrotrich	Expert knowledge
Chamaesiphon	16S	Autotroph bac	Bacteria	1
Chironomus	COI	Collector Filterer	Diptera	10
Chitinibacter	16S	Heterotroph bac	Bacteria	1
Chitinimonas	16S	Heterotroph bac	Bacteria	1
Chitinivorax	16S	Heterotroph bac	Bacteria	1
Chitinophaga	16S	Heterotroph bac	Bacteria	1
Chroococcidiopsis	16S	Heterotroph bac	Bacteria	1
Chryseobacterium	16S	Heterotroph bac	Bacteria	1
Chryseolinea	16S	Heterotroph bac	Bacteria	1
Chthoniobacter	16S	Heterotroph bac	Bacteria	1
Chydorus	COI	Zooplankton	Zooplankton	Expert knowledge
Cloacibacterium	16S	Heterotroph bac	Bacteria	1
Cloeon	COI	Grazer scraper	Invertebrate	5
Clostridium	16S	Heterotroph bac	Bacteria	1
Collinsella	16S	Heterotroph bac	Bacteria	1
Comamonas	16S	Heterotroph bac	Bacteria	1
Conchapelopia	COI	Invert predator	Diptera	10
Corynebacterium 1	16S	Heterotroph bac	Bacteria	1
Cottus	12S	Invert eating fish	Fish	6
Coxiella	16S	Heterotroph bac	Bacteria	1
Craspedacusta	COI	small preds	Hydrozoan	Expert knowledge
Crenothrix	16S	Heterotroph bac	Bacteria	1
Cricotopus	COI	Grazer scraper	Diptera	10
Crocinitomix	16S	Heterotroph bac	Bacteria	1
Cyclops	COI	Zooplankton	Zooplankton	Expert knowledge
Cypridopsis	COI	Zooplankton	Zooplankton	Expert knowledge
Cyprinus	COI	Invert eating fish	Fish	Expert knowledge
Cytophaga	16S	Heterotroph bac	Bacteria	1
Deefgea	16S	Heterotroph bac	Bacteria	1
Deinococcus	16S	Heterotroph bac	Bacteria	1
Delftia	16S	Heterotroph bac	Bacteria	1
Dero	COI	Collector Filterer	Invertebrate	Expert knowledge
Detritus	NA	resource	leaf litter	Expert knowledge
Devosia	16S	Heterotroph bac	Bacteria	1
Diamesa	COI	Grazer scraper	Diptera	10
Dickeya	16S	Heterotroph bac	Bacteria	1
Dicranomyia	COI	Shredder	Diptera	Expert knowledge
Dietzia	16S	Heterotroph bac	Bacteria	1
Dinghuibacter	16S	Heterotroph bac	Bacteria	1
Dongia	16S	Heterotroph bac	Bacteria	1
Duganella	16S	Heterotroph bac	Bacteria	1
Dyadobacter	16S	Heterotroph bac	Bacteria	1
Dysgonomonas	16S	Heterotroph bac	Bacteria	1
Ecdyonurus	COI	Grazer scraper	Invertebrate	5
Eiseniella	COI	Collector Filterer	Invertebrate	9
Elmis	COI	Grazer scraper	Invertebrate	11
Elodes	COI	Shredder	Invertebrate	Expert knowledge
Elstera	16S	Heterotroph bac	Bacteria	1
Emticicia	16S	Heterotroph bac	Bacteria	1
Enhydrobacter	16S	Heterotroph bac	Bacteria	1
Epeorus	COI	Grazer scraper	Invertebrate	5
Ephemera	COI	Collector Filterer	Invertebrate	5
Ephemerella	COI	Grazer scraper	Invertebrate	5
Ephydatia	COI	sessile filterers	Sponge	Expert knowledge
Erysipelothrix	16S	Heterotroph bac	Bacteria	1
Esox	12S	Piscivore fish	Fish	6
Euchlanis	COI	Zooplankton	Zooplankton	Expert knowledge
Eucyclops	COI	Zooplankton	Zooplankton	Expert knowledge
Euglenaria anabaena	16S	Heterotroph bac	Bacteria	1
Eukiefferiella	COI	Grazer scraper	Diptera	10
Exiguobacterium	16S	Heterotroph bac	Bacteria	1
Facklamia	16S	Heterotroph bac	Bacteria	1
Faecalibacterium	16S	Heterotroph bac	Bacteria	1
Fastidiosipila	16S	Heterotroph bac	Bacteria	1
Ferruginibacter	16S	Heterotroph bac	Bacteria	1
Fibrella	16S	Heterotroph bac	Bacteria	1
Filimonas	16S	Heterotroph bac	Bacteria	1
Flavihumibacter	16S	Heterotroph bac	Bacteria	1
Flavitalea	16S	Heterotroph bac	Bacteria	1
Flavobacterium	16S	Heterotroph bac	Bacteria	1
Flectobacillus	16S	Heterotroph bac	Bacteria	1
Fluviicoccus	16S	Heterotroph bac	Bacteria	1
Fluviicola	16S	Heterotroph bac	Bacteria	1
Fluviimonas	16S	Heterotroph bac	Bacteria	1
Fodinicola	16S	Heterotroph bac	Bacteria	1
Fusibacter	16S	Heterotroph bac	Bacteria	1
Fusobacterium	16S	Heterotroph bac	Bacteria	1
Gaiella	16S	Heterotroph bac	Bacteria	1
Gammarus	COI	Shredder	Invertebrate	4
Gemmata	16S	Heterotroph bac	Bacteria	1
Gemmatimonas	16S	Heterotroph bac	Bacteria	1
Geobacter	16S	Heterotroph bac	Bacteria	1
GKS98 freshwater group	16S	Heterotroph bac	Bacteria	1
Glossosoma	COI	Grazer scraper	Invertebrate	Expert knowledge
Gobio	12S	Invert eating fish	Fish	6
Granulicella	16S	Heterotroph bac	Bacteria	1
Gyrodactylus	COI	Parasite	Parasite	Expert knowledge
H16	16S	Heterotroph bac	Bacteria	1
Habroleptoides	COI	Collector Filterer	Invertebrate	5
Habrophlebia	COI	Collector Filterer	Invertebrate	5
Haematospirillum	16S	Heterotroph bac	Bacteria	1
Haliangium	16S	Heterotroph bac	Bacteria	1
Haliea	16S	Heterotroph bac	Bacteria	1
Halioglobus	16S	Heterotroph bac	Bacteria	1
Haliscomenobacter	16S	Heterotroph bac	Bacteria	1
Haloferula	16S	Heterotroph bac	Bacteria	1
Halomonas	16S	Heterotroph bac	Bacteria	1
Herpetosiphon	16S	Heterotroph bac	Bacteria	1
hgcI clade	16S	Heterotroph bac	Bacteria	1
Hirschia	16S	Heterotroph bac	Bacteria	1
Holdemanella	16S	Heterotroph bac	Bacteria	1
Hydra	COI	small preds	Hydrozoan	Expert knowledge
Hydrogenophaga	16S	Heterotroph bac	Bacteria	1
Hydropsyche	COI	Collector Filterer	Invertebrate	8
Hydroptila	COI	Collector Filterer	Invertebrate	8
Hymenobacter	16S	Heterotroph bac	Bacteria	1
Hyphomicrobium	16S	Heterotroph bac	Bacteria	1
Iamia	16S	Heterotroph bac	Bacteria	1
Ilumatobacter	16S	Heterotroph bac	Bacteria	1
Iodobacter	16S	Heterotroph bac	Bacteria	1
Isohypsibius	COI	Zooplankton	Invertebrate	Expert knowledge
Isoperla	COI	Invert predator	Invertebrate	8
Keratella	COI	Zooplankton	Zooplankton	Expert knowledge
Kurthia	16S	Heterotroph bac	Bacteria	1
Lachnoclostridium	16S	Heterotroph bac	Bacteria	1
Lacibacter	16S	Heterotroph bac	Bacteria	1
Lactobacillus	16S	Heterotroph bac	Bacteria	1
Lactococcus	16S	Heterotroph bac	Bacteria	1
Leadbetterella	16S	Heterotroph bac	Bacteria	1
Leeia	16S	Heterotroph bac	Bacteria	1
Legionella	16S	Heterotroph bac	Bacteria	1
Leptolyngbya	16S	Autotroph bac	Bacteria	1
Leptothrix	16S	Heterotroph bac	Bacteria	1
Leptotrichia	16S	Heterotroph bac	Bacteria	1
Leucobacter	16S	Heterotroph bac	Bacteria	1
Leuctra	COI	Collector Filterer	Invertebrate	8
Limnephilus	COI	Shredder	Invertebrate	8
Limnius	COI	Grazer scraper	Invertebrate	11
Limnobacter	16S	Heterotroph bac	Bacteria	1
Limnodrilus	COI	Collector Filterer	Invertebrate	9
Limnohabitans	16S	Heterotroph bac	Bacteria	1
Limnophyes	COI	Collector Filterer	Diptera	Expert knowledge
Lumbricillus	COI	Collector Filterer	Invertebrate	9
Luteimonas	16S	Heterotroph bac	Bacteria	1
Luteolibacter	16S	Heterotroph bac	Bacteria	1
Lysobacter	16S	Heterotroph bac	Bacteria	1
Macellibacteroides	16S	Heterotroph bac	Bacteria	1
Magnetospirillum	16S	Heterotroph bac	Bacteria	1
Marinospirillum	16S	Heterotroph bac	Bacteria	1
Massilia	16S	Heterotroph bac	Bacteria	1
Megamonas	16S	Heterotroph bac	Bacteria	1
Meganema	16S	Heterotroph bac	Bacteria	1
Melampophylax	COI	Shredder	Invertebrate	8
Merismopedia	16S	Heterotroph bac	Bacteria	1
Mesorhizobium	16S	Heterotroph bac	Bacteria	1
Methanogenium	16S	Heterotroph bac	Bacteria	1
Methylobacterium	16S	Heterotroph bac	Bacteria	1
Methyloparacoccus	16S	Heterotroph bac	Bacteria	1
Methylophilus	16S	Heterotroph bac	Bacteria	1
Methylotenera	16S	Heterotroph bac	Bacteria	1
Microbacterium	16S	Heterotroph bac	Bacteria	1
Microcoleus	16S	Heterotroph bac	Bacteria	1
Micropsectra	COI	Collector Filterer	Diptera	10
Mucilaginibacter	16S	Heterotroph bac	Bacteria	1
Mycobacterium	16S	Heterotroph bac	Bacteria	1
Nakamurella	16S	Heterotroph bac	Bacteria	1
Nannocystis	16S	Heterotroph bac	Bacteria	1
Nemoura	COI	Shredder	Invertebrate	8
Nevskia	16S	Heterotroph bac	Bacteria	1
Nitrospira	16S	Autotroph bac	Bacteria	1
Niveispirillum	16S	Heterotroph bac	Bacteria	1
Nocardioides	16S	Heterotroph bac	Bacteria	1
Novosphingobium	16S	Heterotroph bac	Bacteria	1
Oleiphilus	16S	Heterotroph bac	Bacteria	1
Oligoflexus	16S	Heterotroph bac	Bacteria	1
Oligosphaera	16S	Heterotroph bac	Bacteria	1
OM27 clade	16S	Heterotroph bac	Bacteria	1
Ophidonais	COI	Collector Filterer	Invertebrate	9
Opitutus	16S	Heterotroph bac	Bacteria	1
Orthocladius	COI	Collector Filterer	Diptera	10
Paenibacillus	16S	Heterotroph bac	Bacteria	1
Paludibacter	16S	Heterotroph bac	Bacteria	1
Paludibaculum	16S	Heterotroph bac	Bacteria	1
Parabacteroides	16S	Heterotroph bac	Bacteria	1
Parafilimonas	16S	Heterotroph bac	Bacteria	1
Parasediminibacterium	16S	Heterotroph bac	Bacteria	1
Parasegetibacter	16S	Heterotroph bac	Bacteria	1
Paratrichocladius	COI	Grazer scraper	Diptera	10
Pedobacter	16S	Heterotroph bac	Bacteria	1
Pedomicrobium	16S	Heterotroph bac	Bacteria	1
Pelosinus	16S	Heterotroph bac	Bacteria	1
Perca	12S	Omnivorous fish	Fish	6
Peredibacter	16S	Heterotroph bac	Bacteria	1
Perla	COI	Invert predator	Invertebrate	8
Perlodes	COI	Invert predator	Invertebrate	8
Perlucidibaca	16S	Heterotroph bac	Bacteria	1
Petrimonas	16S	Heterotroph bac	Bacteria	1
Phacotus lenticularis	16S	Heterotroph bac	Bacteria	1
Phaeodactylibacter	16S	Heterotroph bac	Bacteria	1
Phascolarctobacterium	16S	Heterotroph bac	Bacteria	1
Phaselicystis	16S	Heterotroph bac	Bacteria	1
Phenylobacterium	16S	Heterotroph bac	Bacteria	1
Philopotamus	COI	Collector Filterer	Invertebrate	8
Phormidium	16S	Heterotroph bac	Bacteria	1
Phoxinus	12S	Invert eating fish	Fish	6
Phycisphaera	16S	Heterotroph bac	Bacteria	1
Pir4 lineage	16S	Heterotroph bac	Bacteria	1
Pirellula	16S	Heterotroph bac	Bacteria	1
Planctomyces	16S	Heterotroph bac	Bacteria	1
Planktothrix	16S	Autotroph bac	Bacteria	1
Pleurocapsa	16S	Heterotroph bac	Bacteria	1
Plumatella	COI	sessile filterers	Bryozoan	12
Polaromonas	16S	Heterotroph bac	Bacteria	1
Polyangium	16S	Heterotroph bac	Bacteria	1
Polyarthra	COI	Zooplankton	Zooplankton	Expert knowledge
Polymorphobacter	16S	Heterotroph bac	Bacteria	1
Polynucleobacter	16S	Heterotroph bac	Bacteria	1
Polypedilum	COI	Collector Filterer	Diptera	10
Potamophylax	COI	Shredder	Invertebrate	8
Potamopyrgus	COI	Collector Filterer	Invertebrate	13
Potamothrix	COI	Collector Filterer	Invertebrate	9
Prevotella 9	16S	Heterotroph bac	Bacteria	1
Pristina	COI	Collector Filterer	Invertebrate	9
Prodiamesa	COI	Collector Filterer	Diptera	10
Propionivibrio	16S	Heterotroph bac	Bacteria	1
Prosimulium	COI	Collector Filterer	Diptera	3
Prosthecobacter	16S	Heterotroph bac	Bacteria	1
Proteiniclasticum	16S	Heterotroph bac	Bacteria	1
Proteiniphilum	16S	Heterotroph bac	Bacteria	1
Protonemura	COI	Shredder	Invertebrate	8
Pseudarcicella	16S	Heterotroph bac	Bacteria	1
Pseudendoclonium akinetum	16S	Heterotroph bac	Bacteria	1
Pseudohongiella	16S	Heterotroph bac	Bacteria	1
Pseudomonas	16S	Heterotroph bac	Bacteria	1
Pseudorhodoferax	16S	Heterotroph bac	Bacteria	1
Pseudoxanthomonas	16S	Heterotroph bac	Bacteria	1
Psychrobacter	16S	Heterotroph bac	Bacteria	1
Reyranella	16S	Heterotroph bac	Bacteria	1
Rheinheimera	16S	Heterotroph bac	Bacteria	1
Rhithrogena	COI	Grazer scraper	Invertebrate	5
Rhizobacter	16S	Heterotroph bac	Bacteria	1
Rhizobium	16S	Heterotroph bac	Bacteria	1
Rhizomicrobium	16S	Heterotroph bac	Bacteria	1
Rhizorhapis	16S	Heterotroph bac	Bacteria	1
Rhodobacter	16S	Heterotroph bac	Bacteria	1
Rhodococcus	16S	Heterotroph bac	Bacteria	1
Rhodoferax	16S	Heterotroph bac	Bacteria	1
Rhodomicrobium	16S	Heterotroph bac	Bacteria	1
Rhyacophila	COI	Invert predator	Invertebrate	8
Rickettsia	16S	Heterotroph bac	Bacteria	1
Rickettsiella	16S	Heterotroph bac	Bacteria	1
Riolus	COI	Grazer scraper	Invertebrate	11
Roseiflexus	16S	Autotroph bac	Bacteria	1
Roseococcus	16S	Heterotroph bac	Bacteria	1
Roseomonas	16S	Heterotroph bac	Bacteria	1
Rubellimicrobium	16S	Heterotroph bac	Bacteria	1
Rudanella	16S	Heterotroph bac	Bacteria	1
Runella	16S	Heterotroph bac	Bacteria	1
Salmo	COI	Invert eating fish	Fish	6
Sandaracinobacter	16S	Heterotroph bac	Bacteria	1
Sandaracinus	16S	Heterotroph bac	Bacteria	1
Sandarakinorhabdus	16S	Heterotroph bac	Bacteria	1
Sarcina	16S	Heterotroph bac	Bacteria	1
Scardinius	COI	Omnivorous fish	Fish	6
Schlesneria	16S	Heterotroph bac	Bacteria	1
Sediminibacterium	16S	Heterotroph bac	Bacteria	1
Sericostoma	COI	Shredder	Invertebrate	8
Serratella	COI	Grazer scraper	Invertebrate	5
Serratia	16S	Heterotroph bac	Bacteria	1
Sideroxydans	16S	Heterotroph bac	Bacteria	1
Silanimonas	16S	Heterotroph bac	Bacteria	1
Simiduia	16S	Heterotroph bac	Bacteria	1
Simplicispira	16S	Heterotroph bac	Bacteria	1
Simulium	COI	Collector Filterer	Diptera	3
SM1A02	16S	Heterotroph bac	Bacteria	1
Snowella	16S	Heterotroph bac	Bacteria	1
Solitalea	16S	Heterotroph bac	Bacteria	1
Sorangium	16S	Heterotroph bac	Bacteria	1
Sphaerochaeta	16S	Heterotroph bac	Bacteria	1
Sphaerotilus	16S	Heterotroph bac	Bacteria	1
Sphingobacterium	16S	Heterotroph bac	Bacteria	1
Sphingobium	16S	Heterotroph bac	Bacteria	1
Sphingomonas	16S	Heterotroph bac	Bacteria	1
Sphingopyxis	16S	Heterotroph bac	Bacteria	1
Sphingorhabdus	16S	Heterotroph bac	Bacteria	1
Spirochaeta 2	16S	Heterotroph bac	Bacteria	1
Spirosoma	16S	Heterotroph bac	Bacteria	1
Sporichthya	16S	Heterotroph bac	Bacteria	1
Squalius	COI	Invert eating fish	Fish	6
Staphylococcus	16S	Heterotroph bac	Bacteria	1
Stenostomum	COI	small preds	Parasite	Expert knowledge
Stenotrophobacter	16S	Heterotroph bac	Bacteria	1
Stenotrophomonas	16S	Heterotroph bac	Bacteria	1
Steroidobacter	16S	Heterotroph bac	Bacteria	1
Streptococcus	16S	Heterotroph bac	Bacteria	1
Streptomyces	16S	Heterotroph bac	Bacteria	1
Stylodrilus	COI	Collector Filterer	Invertebrate	9
Sulfurifustis	16S	Heterotroph bac	Bacteria	1
Sulfuritalea	16S	Heterotroph bac	Bacteria	1
Sulfurospirillum	16S	Heterotroph bac	Bacteria	1
Sutterella	16S	Heterotroph bac	Bacteria	1
Synechococcus	16S	Autotroph bac	Bacteria	1
Taibaiella	16S	Heterotroph bac	Bacteria	1
Takobia	COI	Grazer scraper	Invertebrate	Expert knowledge
Tanytarsus	COI	Collector Filterer	Diptera	10
Terrimicrobium	16S	Heterotroph bac	Bacteria	1
Terrimonas	16S	Heterotroph bac	Bacteria	1
Thauera	16S	Heterotroph bac	Bacteria	1
Thermocyclops	COI	Zooplankton	Zooplankton	Expert knowledge
Thermomonas	16S	Heterotroph bac	Bacteria	1
Thiothrix	16S	Heterotroph bac	Bacteria	1
Tissierella	16S	Heterotroph bac	Bacteria	1
Treponema 2	16S	Heterotroph bac	Bacteria	1
Trichococcus	16S	Heterotroph bac	Bacteria	1
Truepera	16S	Heterotroph bac	Bacteria	1
Turicibacter	16S	Heterotroph bac	Bacteria	1
Tvetenia	COI	Grazer scraper	Invertebrate	10
Uliginosibacterium	16S	Heterotroph bac	Bacteria	1
Undibacterium	16S	Heterotroph bac	Bacteria	1
Variibacter	16S	Heterotroph bac	Bacteria	1
Verrucomicrobium	16S	Heterotroph bac	Bacteria	1
Vogesella	16S	Heterotroph bac	Bacteria	1
Woodsholea	16S	Heterotroph bac	Bacteria	1
Yersinia	16S	Heterotroph bac	Bacteria	1
Z20	16S	Heterotroph bac	Bacteria	1
Zoogloea	16S	Heterotroph bac	Bacteria	1
Zymomonas	16S	Heterotroph bac	Bacteria	1
12up	16S	Heterotroph bac	Bacteria	1
